# Supplementary material for: Rat limbal niche cells can induce transdifferentiation of oral mucosal epithelial cells into corneal epithelial-like cells in vitro
Source: Stem Cell Res Ther. 2018 Sep 26;9:256. doi: 10.1186/s13287-018-0996-9 (PMC6158850; doi:10.1186/s13287-018-0996-9)
Supplement: Supplementary file 1 — S1. The materials used in cell isolation and culture. S2. The primer sequences used in RT-PCR. S3. The antibodies used in the experiments. S4. PCR of DF-LNC and ME-LNC. S5. Western blot of DF-LNC and ME-LNC. S6. PCR of 3D cocultured OMECs and LNCs. S7. Cell counting of 3D cocultured OMECs and LNCs. S8. PCR of Transwell cultured groups. S9. Western blot of Transwell cultured groups. S10. PCR of 3T3 cells and renewed LNCs cultured in Transwell. S11. Western blot of 3T3 cells and renewed LNCs cultured in Transwell. S12. Cocultured OMECs on APCS. S13. IACUC. (ZIP 6676 kb) [file 13287_2018_996_MOESM1_ESM.zip › S10 PCR-3T3 and renewed LNCs in transwell.xlsx]

## Sheet: Sheet1
		3T3	DF+	DF	Cornea		3T3	DF+	DF	Cornea		3T3	DF+	DF	Cornea
	b-actin	16.5396	17.1726	16.6969	15.6237		16.0813	17.1602	15.8327	15.5297		17.7912	18.123	17.8656	17.144
		16.4376	16.9804	16.7106	15.7011		16.2228	17.3957	15.8889	15.4314		17.4229	18.3609	17.8288	17.1562
		16.7604	17.1829	16.7145	15.8352		15.9776	17.2571	15.7231	15.7252		17.869	18.2379	17.4088	16.9268
	Rat CK12	28.1733	27.7918	27.7536	25.1862		27.7256	27.8651	26.8126	24.9738		29.6241	28.7	28.5408	26.8046
		28.1667	27.9732	27.6378	25.3335		27.6891	27.8151	26.6974	25.1448		29.4905	28.6522	28.9826	26.672												One-way ANOVA CK12
		28.2964	27.7633	27.9378	25.5458		27.5273	27.7728	26.7127	25.0822		29.2457	28.8551	28.8814	26.5
									`																		SUMMARY
	Δt	11.6338	10.6192	11.0568	9.56258		11.6443	10.705	10.98	9.44416		11.833	10.577	10.6752	9.66061												组	观测数	求和	平均	方差
		11.7291	10.9928	10.9272	9.63235		11.4663	10.4194	10.8085	9.71341		12.0676	10.2914	11.1538	9.51583												3T3	3	2.98724	0.995748	0.00455913
		11.536	10.5804	11.2233	9.71064		11.5497	10.5157	10.9896	9.35694		11.3768	10.6173	11.4726	9.57324												DF+	3	6.23874	2.07958	0.0333317
																											DF	3	4.62736	1.54245	0.00746024
	ΔΔt	0	-1.01459	-0.577	-2.07119		0.0105288	-0.928818	-0.653775	-2.18961		0.199208	-1.05678	-0.958569	-1.97316												Cornea	3	12.5399	4.17996	0.0347621
		0	-0.736316	-0.801905	-2.09673		-0.262799	-1.30967	-0.920541	-2.01567		0.33852	-1.4377	-0.57526	-2.21325
		0	-0.955598	-0.312747	-1.8254		0.0136298	-1.0203	-0.546422	-2.1791		-0.159273	-0.918766	-0.0634659	-1.9628
																Rat CK12	3T3	DF+	DF	Cornea		P	3T3	DF+	DF	Cornea	方差分析
	2-ΔΔt	1	2.02033	1.49174	4.20234		0.992729	1.90372	1.57328	4.56183		0.871029	2.08029	1.94338	3.92628		1	1.87521	1.49241	4.00793		3T3	0	0.0125938	0.00251593	0.000830833	差异源	SS	df	MS	F	P-value	F crit
		1	1.66592	1.7434	4.27739		1.1998	2.47885	1.89282	4.04369		0.790852	2.70888	1.48995	4.6372		1.06104	2.13697	1.64219	4.37807		DF+	0.0125938	0	0.0351884	0.00191346	组间	17.452	3	5.81734	290.456	1.67954e-08	4.06618
		1	1.93938	1.24207	3.54406		0.990597	2.02834	1.46046	4.52869		1.11672	1.8905	1.04497	3.89818		0.926202	2.22656	1.49277	4.15389		DF	0.00251593	0.0351884	0	0.000601211	组内	0.160226	8	0.0200283
																Mean	0.995748	2.07958	1.54245	4.17996		Cornea	0.000830833	0.00191346	0.000601211	0
	mean	1	1.87521	1.49241	4.00793		1.06104	2.13697	1.64219	4.37807		0.926202	2.22656	1.49277	4.15389	SD	0.0675213	0.18257	0.0863727	0.186446							总计	17.6122	11
		3T3	DF+	DF	Cornea		3T3	DF+	DF	Cornea		3T3	DF+	DF	Cornea
	Rat pax6	31.5694	31.3345	31.3244	28.2815		30.8079	31.1758	30.1782	28.2397		32.5574	32.1429	32.1007	30.2904
		31.7682	31.0309	31.2107	28.4189		30.6317	30.8544	30.0301	28.4116		32.6737	32.1672	32.1848	30.2133												One-way ANOVA Pax6
		31.6081	31.1482	31.0197	28.5488		30.3859	31.0574	29.8375	28.4435		32.7653	32.4401	31.853	30.3433
																											SUMMARY
	Δt	15.0299	14.1619	14.6275	12.6579		14.7266	14.0156	14.3455	12.71		14.7662	14.0199	14.2351	13.1464												组	观测数	求和	平均	方差
		15.3305	14.0505	14.5001	12.7178		14.4089	13.4587	14.1412	12.9802		15.2507	13.8063	14.356	13.0571												3T3	3	3.56954	1.18985	0.0711361
		14.8478	13.9653	14.3052	12.7136		14.4083	13.8003	14.1144	12.7182		14.8963	14.2023	14.4441	13.4166												DF+	3	6.76612	2.25537	0.0836788
																											DF	3	5.04302	1.68101	0.0274489
	ΔΔt	0	-0.86797	-0.402348	-2.37198		-0.303303	-1.01425	-0.684362	-2.31988		-0.263634	-1.00998	-0.794766	-1.88346												Cornea	3	13.7907	4.59689	0.591234
		0	-1.28008	-0.83048	-2.61273		-0.92166	-1.87183	-1.18931	-2.35038		-0.0798061	-1.52424	-0.974593	-2.27346
		0	-0.882463	-0.54254	-2.13411		-0.439444	-1.04747	-0.733332	-2.12952		0.0485718	-0.645485	-0.403603	-1.43117
																Rat pax6	3T3	DF+	DF	Cornea		P	3T3	DF+	DF	Cornea	方差分析
	2-ΔΔt	1	1.82509	1.32166	5.17652		1.23397	2.01985	1.60699	4.9929		1.2005	2.01388	1.7348	3.68958		1	2.03238	1.51882	5.2276		3T3	0	0.000250291	0.0207432	0.0171966	差异源	SS	df	MS	F	P-value	F crit
		1	2.42852	1.77828	6.1166		1.89429	3.65996	2.28044	5.09959		1.05688	2.87635	1.96509	4.8348		1.49478	2.58224	1.84997	4.82273		DF+	0.000250291	0	0.0186905	0.0374699	组间	20.4746	3	6.82488	35.2936	5.82224e-05	4.06618
		1	1.84352	1.45653	4.38967		1.35608	2.0669	1.66247	4.37571		0.966893	1.56427	1.32281	2.69665		1.07476	2.1515	1.67423	3.74034		DF	0.0207432	0.0186905	0	0.0255299	组内	1.547	8	0.193374
																Mean	1.18985	2.25537	1.68101	4.59689		Cornea	0.0171966	0.0374699	0.0255299	0
	mean	1	2.03238	1.51882	5.2276		1.49478	2.58224	1.84997	4.82273		1.07476	2.1515	1.67423	3.74034	SD	0.266713	0.289273	0.165677	0.768917							总计	22.0216	11
		3T3	DF+	DF			3T3	DF+	DF			3T3	DF+	DF			3T3	DF+	DF
	b-actin	16.5396	17.1726	16.6969			16.0813	17.1602	15.8327			16.7548	17.2251	17.1701			17.7912	18.123	17.8656
		16.4376	16.9804	16.7106			16.2228	17.3957	15.8889			16.9265	17.4399	16.8345			17.4229	18.3609	17.8288
		16.7604	17.1829	16.7145			15.9776	17.2571	15.7231			16.822	17.5107	17.2512			17.869	18.2379	17.4088
	Rat Ki67	29.6851	29.4536	29.1233			29.3515	29.2426	28.1553								30.6519	30.3689	30.1301								One-way ANOVA Ki67
		29.5151	29.2378	29.5142			29.3319	29.1374	28.4147								30.8351	30.3104	30.2972
		29.8728	29.5378	29.3228			29.2157	29.2127	28.2225								30.8375	30.4086	30.5366								SUMMARY
																						Rat Ki67	3T3	DF+	DF		组	观测数	求和	平均	方差
	Δt	13.1456	12.281	12.4264			13.2701	12.0825	12.3227								12.8608	12.2459	12.2644				1	1.75895	1.42452		3T3	3	2.97608	0.992028	0.00261285
		13.0775	12.2574	12.8036			13.1091	11.7417	12.5258								13.4122	11.9495	12.4684				0.937395	2.28105	1.58804		DF+	3	6.03061	2.0102	0.0684335
		13.1124	12.3549	12.6083			13.2381	11.9556	12.4994								12.9685	12.1708	13.1277				1.03869	1.99061	1.45218		DF	3	4.46474	1.48825	0.00766048
																						Mean	0.992028	2.0102	1.48825
	ΔΔt	0	-0.864558	-0.719164			0.124547	-1.06312	-0.822872								-0.284788	-0.899645	-0.881136			SD	0.051116	0.261598	0.0875241
		0	-0.820118	-0.273871			0.0315759	-1.33575	-0.551686								0.334672	-1.12796	-0.609078								方差分析
		0	-0.757474	-0.504138			0.125728	-1.15681	-0.612962								-0.143883	-0.941648	0.0153328								差异源	SS	df	MS	F	P-value	F crit
																						P	3T3	DF+	DF		组间	1.55535	2	0.777676	29.642	0.000776308	5.14325
	2-ΔΔt	1	1.82078	1.64623			0.917292	2.08944	1.76892								1.21823	1.86561	1.84182			3T3	0	0.0273736	0.023406		组内	0.157414	6	0.0262356
		1	1.76555	1.20905			0.978351	2.52407	1.4658								0.792964	2.1855	1.52528			DF+	0.0273736	0	0.0373722
		1	1.69053	1.41828			0.916541	2.22963	1.5294								1.10487	1.92072	0.989428			DF	0.023406	0.0373722	0		总计	1.71277	8
	mean	1	1.75895	1.42452			0.937395	2.28105	1.58804								1.03869	1.99061	1.45218
		3T3	DF+	DF			3T3	DF+	DF			3T3	DF+	DF
	Rat ΔNp63a	28.9447	30.4225	29.4852			28.901	31.2487	28.6733			29.235	30.6064	29.6719													One-way ANOVA ΔNp63a
		28.981	30.1536	29.3455			28.8102	30.9287	28.9183			29.3902	30.3499	29.7414
		28.792	30.368	29.3521			28.5869	31.1753	28.8916			29.0111	30.5744	29.8364													SUMMARY
																											组	观测数	求和	平均	方差
	Δt	12.4051	13.2498	12.7883			12.8197	14.0885	12.8407			12.4802	13.3813	12.5018													3T3	3	2.76432	0.921441	0.0119247
		12.5433	13.1732	12.6349			12.5874	13.533	13.0294			12.4636	12.9099	12.9069													DF+	3	1.50364	0.501215	0.0149792
		12.0317	13.1851	12.6376			12.6093	13.9182	13.1686			12.1891	13.0637	12.5852													DF	3	2.22138	0.740459	0.00820622
	ΔΔt	0	0.844725	0.383249			0.414559	1.68343	0.435598			0.0750565	0.976189	0.096682
		0	0.629878	0.0916045			0.0440704	0.989615	0.486046			-0.0797287	0.366592	0.363528													方差分析
		0	1.15349	0.60596			0.577615	1.88655	1.13691			0.157446	1.03207	0.553503													差异源	SS	df	MS	F	P-value	F crit
																Rat ΔNp63a	3T3	DF+	DF			P	3T3	DF+	DF		组间	0.266583	2	0.133291	11.3891	0.00906273	5.14325
	2-ΔΔt	1	0.556817	0.766709			0.750249	0.311342	0.739387			0.949305	0.508321	0.935181			1	0.550861	0.787407			3T3	0	0.00277817	0.00773871		组内	0.0702202	6	0.0117034
		1	0.646231	0.938478			0.969915	0.503612	0.713979			1.05682	0.775613	0.777262			0.796745	0.361802	0.636033			DF+	0.00277817	0	0.00655622
		1	0.449536	0.657034			0.670071	0.270453	0.454733			0.896611	0.489007	0.681363			0.967578	0.59098	0.797935			DF	0.00773871	0.00655622	0		总计	0.336803	8
																Mean	0.921441	0.501215	0.740459
	mean	1	0.550861	0.787407			0.796745	0.361802	0.636033			0.967578	0.59098	0.797935		SD	0.1092	0.12239	0.0905882
