# Supplementary material for: Rat limbal niche cells can induce transdifferentiation of oral mucosal epithelial cells into corneal epithelial-like cells in vitro
Source: Stem Cell Res Ther. 2018 Sep 26;9:256. doi: 10.1186/s13287-018-0996-9 (PMC6158850; doi:10.1186/s13287-018-0996-9)
Supplement: Supplementary file 1 — S1. The materials used in cell isolation and culture. S2. The primer sequences used in RT-PCR. S3. The antibodies used in the experiments. S4. PCR of DF-LNC and ME-LNC. S5. Western blot of DF-LNC and ME-LNC. S6. PCR of 3D cocultured OMECs and LNCs. S7. Cell counting of 3D cocultured OMECs and LNCs. S8. PCR of Transwell cultured groups. S9. Western blot of Transwell cultured groups. S10. PCR of 3T3 cells and renewed LNCs cultured in Transwell. S11. Western blot of 3T3 cells and renewed LNCs cultured in Transwell. S12. Cocultured OMECs on APCS. S13. IACUC. (ZIP 6676 kb) [file 13287_2018_996_MOESM1_ESM.zip › S11 Western-3T3 and renewed LNCs in transwell.xlsx]

## Sheet: Sheet1
																														One-way ANOVA CK12
		3T3	DF+	DF	Cornea															3T3	DF+	DF	Cornea							SUMMARY
	CK12	10380846	45796962	35965848	126686155														CK12	0.0486625	0.215023	0.165126	0.601705	P	3T3	DF+	DF	Cornea		组	观测数	求和	平均	方差
	PAX6	22369867	89506425	72290181	150186900															0.0490334	0.295307	0.25124	0.585107	3T3	0	0.0227487	0.0378378	0.00132837		3T3	3	0.150469	0.0501563	5.17001e-06
	β-actin	213323433	212986170	217808365	210545195															0.0527731	0.206511	0.167274	0.541668	DF+	0.0227487	0	0.00478286	0.0068174		DF+	3	0.716841	0.238947	0.00240042
	CK12/β-actin	0.0486625	0.215023	0.165126	0.601705														Mean	0.0501563	0.238947	0.194547	0.57616	DF	0.0378378	0.00478286	0	0.00607067		DF	3	0.58364	0.194547	0.00241178
	PAX6/β-actin	0.104864	0.420245	0.331898	0.713324														SD	0.00227377	0.0489941	0.0491099	0.0310026	Cornea	0.00132837	0.0068174	0.00607067	0		Cornea	3	1.72848	0.57616	0.000961161
		3T3	DF+	DF																3T3	DF+	DF	Cornea
	ki67	60354571	121021359	92102099															PAX6	0.104864	0.420245	0.331898	0.713324	P	3T3	DF+	DF	Cornea
	β-actin	228770158	231323775	230620544																0.290288	0.464325	0.401452	0.703641	3T3	0	0.0393911	0.0659544	0.0170988		方差分析
	ki67/β-actin	0.263822	0.523169	0.399366																0.0469916	0.418254	0.361147	0.702103	DF+	0.0393911	0	0.0185719	0.00370085		差异源	SS	df	MS	F	P-value	F crit
		3T3	DF+	DF															Mean	0.147381	0.434275	0.364832	0.706356	DF	0.0659544	0.0185719	0	0.00445642		组间	0.445863	3	0.148621	102.878	9.9265e-07	4.06618
	ΔNp63α	128792088	88588611	75552779															SD	0.127099	0.0260435	0.0349229	0.00608327	Cornea	0.0170988	0.00370085	0.00445642	0		组内	0.0115571	8	0.00144463
	β-actin	206965168	207523963	202790583																3T3	DF+	DF
	ΔNp63α/β-actin	0.622289	0.426884	0.372566															ki67	0.263822	0.523169	0.399366		P	3T3	DF+	DF			总计	0.45742	11
																				0.252446	0.526094	0.415069		3T3	0	0.000617062	0.0117136
																				0.19769	0.48023	0.395601		DF+	0.000617062	0	0.0115294			One-way ANOVA Pax6
																			Mean	0.237986	0.509831	0.403346		DF	0.0117136	0.0115294	0
																			SD	0.035358	0.0256765	0.0103258								SUMMARY
		3T3	DF+	DF	Cornea															3T3	DF+	DF								组	观测数	求和	平均	方差
	CK12	11500304	70177037	59283851	137545674														ΔNp63α	0.622289	0.426884	0.372566		P	3T3	DF+	DF			3T3	3	0.442143	0.147381	0.0161541
	PAX6	68084160	110342809	94728397	165410209															0.574228	0.406153	0.335216		3T3	0	0.00280264	0.003016			DF+	3	1.30282	0.434275	0.000678266
	β-actin	234540227	237641254	235964679	235077695															0.658475	0.491917	0.451273		DF+	0.00280264	0	0.0241791			DF	3	1.0945	0.364832	0.00121961
	CK12/β-actin	0.0490334	0.295307	0.25124	0.585107														Mean	0.618331	0.441651	0.386352		DF	0.003016	0.0241791	0			Cornea	3	2.11907	0.706356	3.70061e-05
	PAX6/β-actin	0.290288	0.464325	0.401452	0.703641														SD	0.0422625	0.0447486	0.059244
		3T3	DF+	DF
	ki67	53265940	113060707	87784420																										方差分析
	β-actin	210999606	214906013	211493582																										差异源	SS	df	MS	F	P-value	F crit
	ki67/β-actin	0.252446	0.526094	0.415069																										组间	0.478151	3	0.159384	35.2445	5.85227e-05	4.06618
		3T3	DF+	DF																										组内	0.0361779	8	0.00452223
	ΔNp63α	121997614	86558215	70886466
	β-actin	212454936	213117292	211464960																										总计	0.514329	11
	ΔNp63α/β-actin	0.574228	0.406153	0.335216
																														One-way ANOVA Ki67
		3T3	DF+	DF	Cornea																									SUMMARY
	CK12	11293444	44300227	35941845	115752218																									组	观测数	求和	平均	方差
	PAX6	10056203	89722658	77599002	150036541																									3T3	3	0.713957	0.237986	0.00125019
	β-actin	214000043	214517385	214868433	213695930																									DF+	3	1.52949	0.509831	0.000659282
	CK12/β-actin	0.0527731	0.206511	0.167274	0.541668																									DF	3	1.21004	0.403346	0.000106622
	PAX6/β-actin	0.0469916	0.418254	0.361147	0.702103
		3T3	DF+	DF
	ki67	45216245	113288104	89801233																										方差分析
	β-actin	228723536	235903627	226999305																										差异源	SS	df	MS	F	P-value	F crit
	ki67/β-actin	0.19769	0.48023	0.395601																										组间	0.112583	2	0.0562914	83.7631	4.13389e-05	5.14325
		3T3	DF+	DF																										组内	0.00403219	6	0.000672032
	ΔNp63α	130457866	98557904	87356993
	β-actin	198121320	200354671	193578977																										总计	0.116615	8
	ΔNp63α/β-actin	0.658475	0.491917	0.451273
																														One-way ANOVA ΔNp63α
																														SUMMARY
																														组	观测数	求和	平均	方差
																														3T3	3	1.85499	0.618331	0.00178612
																														DF+	3	1.32495	0.441651	0.00200244
																														DF	3	1.15905	0.386352	0.00350985
																														方差分析
																														差异源	SS	df	MS	F	P-value	F crit
																														组间	0.0880878	2	0.0440439	18.1042	0.00287248	5.14325
																														组内	0.0145968	6	0.0024328
																														总计	0.102685	8
