# Supplementary material for: Rat limbal niche cells can induce transdifferentiation of oral mucosal epithelial cells into corneal epithelial-like cells in vitro
Source: Stem Cell Res Ther. 2018 Sep 26;9:256. doi: 10.1186/s13287-018-0996-9 (PMC6158850; doi:10.1186/s13287-018-0996-9)
Supplement: Supplementary file 1 — S1. The materials used in cell isolation and culture. S2. The primer sequences used in RT-PCR. S3. The antibodies used in the experiments. S4. PCR of DF-LNC and ME-LNC. S5. Western blot of DF-LNC and ME-LNC. S6. PCR of 3D cocultured OMECs and LNCs. S7. Cell counting of 3D cocultured OMECs and LNCs. S8. PCR of Transwell cultured groups. S9. Western blot of Transwell cultured groups. S10. PCR of 3T3 cells and renewed LNCs cultured in Transwell. S11. Western blot of 3T3 cells and renewed LNCs cultured in Transwell. S12. Cocultured OMECs on APCS. S13. IACUC. (ZIP 6676 kb) [file 13287_2018_996_MOESM1_ESM.zip › S2 The primer sequence used in RT-PCR.xlsx]

## Sheet: Sheet1
Name	Primer	Sequence	Size	Acession Number
Rat Oct4	Forward	5‘- CCGGAAGAGAAAGCGGACTA-3’	215bp	NM_001009178.2
	Reverse	5‘- CGGCCTCATACTCTTCTCGT-3’
Rat Sox2	Forward	5‘- AACCCCAAGATGCACAACTC-3’	199bp	NM_001109181.1
	Reverse	5‘- CGGGAAGCGTGTACTTATCC-3’
β-actin	Forward	5‘- CACGATGGAGGGGCCGGACTCATC -3’	240bp	NM_031144.3
	Reverse	5‘- TAAAGACCTCTATGCCAACACAGT -3’
Rat ΔNp63a	Forward	5‘- GCCGTGAGACTTATGAAATGC -3’	125bp	AJ277446.1
	Reverse	5‘- CTGAAGTAGGTGTTGGTGCTG -3’
Rat CK12	Forward	5‘- GAAACCGAGGGTGGATACTGC-3’	232bp	NM_001008761.1
	Reverse	5‘- TGGAGACCGTGAGGGATAAG-3’
Rat Pax6	Forward	5‘- GAGTGCCCGTCCATCTTTG-3’	179bp	NM_001009178.2
	Reverse	5‘- TGTCCGTTCAGCATCCTTAGTT-3’
Rat Ki67	Forward	5‘- CACCAGAGCCAATAGATACTTC-3’	202bp	NM_001271366.1
	Reverse	5‘- GTGTCCAATTTCCGCTTTAC -3’
