# Supplementary material for: Rat limbal niche cells can induce transdifferentiation of oral mucosal epithelial cells into corneal epithelial-like cells in vitro
Source: Stem Cell Res Ther. 2018 Sep 26;9:256. doi: 10.1186/s13287-018-0996-9 (PMC6158850; doi:10.1186/s13287-018-0996-9)
Supplement: Supplementary file 1 — S1. The materials used in cell isolation and culture. S2. The primer sequences used in RT-PCR. S3. The antibodies used in the experiments. S4. PCR of DF-LNC and ME-LNC. S5. Western blot of DF-LNC and ME-LNC. S6. PCR of 3D cocultured OMECs and LNCs. S7. Cell counting of 3D cocultured OMECs and LNCs. S8. PCR of Transwell cultured groups. S9. Western blot of Transwell cultured groups. S10. PCR of 3T3 cells and renewed LNCs cultured in Transwell. S11. Western blot of 3T3 cells and renewed LNCs cultured in Transwell. S12. Cocultured OMECs on APCS. S13. IACUC. (ZIP 6676 kb) [file 13287_2018_996_MOESM1_ESM.zip › S3 The antibody used in the experiment.xlsx]

## Sheet: Sheet1
Antibodies	Sources	Dilution
Vimentin	BOSTER (Wuhan, PRC)	1:200
Oct4	Proteintech Group, Inc (Wuhan, PRC)	1:100 or 1:2000
Sox2	Proteintech Group, Inc (Wuhan, PRC)	1:100 or 1:10000
N-cadherin	Proteintech Group, Inc (Wuhan, PRC)	1:100
ΔNp63α (Rabbit)	Proteintech Group, Inc (Wuhan, PRC)	1:100	`
ΔNp63α (Mouse)	Bioss (Beijing, PRC)	1:1000
β-actin	BOSTER (Wuhan, PRC)	1:200
GAPDH	Hangzhou Goodhere Biotechnology Co.,Ltd (Hangzhou, PRC)	1:1000
Cytokeratin 3	Bioss(Beijing, PRC)	1:100
Cytokeratin 12	Abcam (Cambridge, MA)	1:100 or 1:1000
Pax6	Abcam (Cambridge, MA)	1:100 or 1:1000
Ki67	BOSTER (Wuhan, PRC)	1:500
Goat Anti- Rabbit IgG/Cy3 (Green)	BOSTER (Wuhan, PRC)	1:100
Goat Anti- Mouse IgG/FITC (Red)	BOSTER (Wuhan, PRC)	1:100
Goat Anti- Rabbit IgG/Cy3 (Red)	BOSTER (Wuhan, PRC)	1:100
DAPI	Beyotime (Shanghai, PRC)	5 μg/ml
Goat Anti-Mouse IgM Secondary Antibody, HRP Conjugate	BOSTER (Wuhan, PRC)	1:50000
Goat Anti-Rabbit IgM Secondary Antibody, HRP Conjugate	BOSTER (Wuhan, PRC)	1:50000
