# Supplementary material for: Rat limbal niche cells can induce transdifferentiation of oral mucosal epithelial cells into corneal epithelial-like cells in vitro
Source: Stem Cell Res Ther. 2018 Sep 26;9:256. doi: 10.1186/s13287-018-0996-9 (PMC6158850; doi:10.1186/s13287-018-0996-9)
Supplement: Supplementary file 1 — S1. The materials used in cell isolation and culture. S2. The primer sequences used in RT-PCR. S3. The antibodies used in the experiments. S4. PCR of DF-LNC and ME-LNC. S5. Western blot of DF-LNC and ME-LNC. S6. PCR of 3D cocultured OMECs and LNCs. S7. Cell counting of 3D cocultured OMECs and LNCs. S8. PCR of Transwell cultured groups. S9. Western blot of Transwell cultured groups. S10. PCR of 3T3 cells and renewed LNCs cultured in Transwell. S11. Western blot of 3T3 cells and renewed LNCs cultured in Transwell. S12. Cocultured OMECs on APCS. S13. IACUC. (ZIP 6676 kb) [file 13287_2018_996_MOESM1_ESM.zip › S4 PCR-ME-LNC and DF-LNC.xlsx]

## Sheet: Sheet1
		DF-LNC	ME-LNC
	b-actin	18.1251	16.593
		18.1964	16.7097
		18.4048	16.5666
	Rat SOX2	31.1204	28.6873
		31.2394	28.8732
		31.3746	28.5328
	Δt	12.9953	12.0943
		13.0431	12.1635
		12.9698	11.9662
	ΔΔt	0	-0.900951
		0	-0.879582
		0	-1.00362			DF-LNC	ME-LNC
						1	1.8673
	2-ΔΔt	1	1.8673			1	1.83984
		1	1.83984			1	2.00502
		1	2.00502		Mean	1	1.90405
					SD	0	0.0885132
	mean	1	1.90405		P	0.00318002
		DF-LNC	ME-LNC
	Rat OCT4	29.4578	27.5342
		29.2153	27.2227
		29.5796	27.2991
	Δt	11.3327	10.9412
		11.019	10.5131
		11.1748	10.7326
	ΔΔt	0	-0.391529
		0	-0.505894
		0	-0.442234			DF-LNC	ME-LNC
						1	1.31178
	2-ΔΔt	1	1.31178			1	1.42
		1	1.42			1	1.35871
		1	1.35871		Mean	1	1.3635
					SD	0	0.0542691
	mean	1	1.3635		P	0.00734809
