# Supplementary material for: Rat limbal niche cells can induce transdifferentiation of oral mucosal epithelial cells into corneal epithelial-like cells in vitro
Source: Stem Cell Res Ther. 2018 Sep 26;9:256. doi: 10.1186/s13287-018-0996-9 (PMC6158850; doi:10.1186/s13287-018-0996-9)
Supplement: Supplementary file 1 — S1. The materials used in cell isolation and culture. S2. The primer sequences used in RT-PCR. S3. The antibodies used in the experiments. S4. PCR of DF-LNC and ME-LNC. S5. Western blot of DF-LNC and ME-LNC. S6. PCR of 3D cocultured OMECs and LNCs. S7. Cell counting of 3D cocultured OMECs and LNCs. S8. PCR of Transwell cultured groups. S9. Western blot of Transwell cultured groups. S10. PCR of 3T3 cells and renewed LNCs cultured in Transwell. S11. Western blot of 3T3 cells and renewed LNCs cultured in Transwell. S12. Cocultured OMECs on APCS. S13. IACUC. (ZIP 6676 kb) [file 13287_2018_996_MOESM1_ESM.zip › S6 PCR-3D-coculturing of OMECs and LNCs.xlsx]

## Sheet: Sheet1
		OMECs	ME-ME	ME-SH	DF-ME	DF-SH	Cornea			OMECs	ME-ME	ME-SH	DF-ME	DF-SH	Cornea			OMECs	ME-ME	ME-SH	DF-ME	DF-SH	Cornea
	b-actin	15.608	14.218	13.6951	13.7901	13.1539	13.438		b-actin	17.2589	16.594	15.8159	15.4417	15.4485	15.4938		b-actin	17.4015	16.3319	15.4226	15.687	15.9323	15.5697
		15.6016	14.309	13.8202	13.7583	13.0339	13.3407			17.2863	16.7096	15.7751	15.2146	15.9472	15.5817			17.6572	16.6341	15.6203	15.2565	15.8893	15.4438
		15.5958	14.2452	13.5802	13.6087	13.0692	13.6612			17.5189	16.4974	15.6865	15.5893	15.4928	15.5832			17.6816	16.2478	15.7684	15.2705	15.5557	15.7192
	Rat CK12	25.8066	24.2675	22.4463	23.3167	21.1731	20.5212		Rat CK12	27.6396	26.5335	24.5064	25.1816	23.9589	22.8558		Rat CK12	27.8567	26.3668	24.7855	25.3093	23.8015	22.4736															One-way ANOVA CK12
		25.7726	24.0965	22.6273	23.6178	21.2354	20.6214			27.7648	26.3695	24.7213	25.1062	23.5533	22.4986			27.624	26.3995	24.9694	25.2339	23.4804	22.2145
		25.8106	24.1619	22.5497	23.2808	21.2471	20.6031			27.9101	26.2608	24.4392	25.0989	23.6524	22.3706			27.7521	26.0532	24.4435	24.9875	23.6661	22.7044															SUMMARY
																																						组	观测数	求和	平均	方差
	Δt	10.1986	10.0495	8.75124	9.52657	8.01927	7.08316		Δt	10.3808	9.93952	8.69046	9.73992	8.51038	7.36197		Δt	10.4552	10.0349	9.36288	9.62235	7.86915	6.90389															OMECs	3	2.88954	0.963178	0.00852708
		10.171	9.7875	8.80709	9.85959	8.2015	7.28065			10.4785	9.6599	8.94611	9.89161	7.60611	6.91696			9.96686	9.76537	9.34909	9.97733	7.5911	6.77076															ME-ME	3	3.80169	1.26723	0.00340116
		10.2148	9.9167	8.96947	9.67212	8.17785	6.94189			10.3912	9.76336	8.7527	9.50961	8.15963	6.78736			10.0704	9.8054	8.67511	9.71698	8.11036	6.98522															ME-SH	3	7.35608	2.45203	0.0689021
																																						DF-ME	3	4.18529	1.3951	0.00174711
	ΔΔt	0	-0.149063	-1.44734	-0.672007	-2.17931	-3.11542		ΔΔt	0.182178	-0.259058	-1.50812	-0.458656	-1.6882	-2.83661		ΔΔt	0.256611	-0.163694	-0.835698	-0.576225	-2.32942	-3.29469															DF-SH	3	13.7168	4.57227	0.225763
		0	-0.383534	-1.36394	-0.311439	-1.96952	-2.89038			0.307494	-0.511133	-1.22492	-0.279423	-2.56492	-3.25407			-0.204166	-0.405655	-0.821939	-0.193704	-2.57993	-3.40027															Cornea	3	27.6467	9.21555	0.448813
		0	-0.298077	-1.24531	-0.54265	-2.03692	-3.27288			0.176409	-0.451413	-1.46208	-0.705166	-2.05515	-3.42741			-0.144327	-0.409375	-1.53966	-0.497795	-2.10442	-3.22955
																									OMECs	ME-ME	ME-SH	DF-ME	DF-SH	Cornea	P	OMECs	ME-ME	ME-SH	DF-ME	DF-SH	Cornea
	2-ΔΔt	1	1.10885	2.72704	1.59329	4.52937	8.66631		2-ΔΔt	0.881371	1.1967	2.84439	1.37426	3.22254	7.14338		2-ΔΔt	0.837052	1.12015	1.78472	1.49094	5.02604	9.81297		1	1.2143	2.5572	1.43029	4.18315	8.58224	OMECs	0	0.0683688	0.0167556	0.0229287	0.00502183	0.00207687	方差分析
		1	1.30453	2.57388	1.24094	3.91639	7.41466			0.808044	1.42517	2.33743	1.21371	5.91721	9.54055			1.15202	1.32469	1.76778	1.1437	5.97912	10.558		0.858106	1.32975	2.64562	1.4061	4.43187	9.14749	ME-ME	0.0683688	0	0.014611	0.101899	0.00671887	0.00225935	差异源	SS	df	MS	F	P-value	F crit
		1	1.2295	2.37069	1.45665	4.1037	9.66577			0.884903	1.36738	2.75505	1.63033	4.15586	10.7586			1.10521	1.32811	2.90727	1.41205	4.30024	9.37979		1.03143	1.25765	2.15326	1.3489	5.1018	9.91692	ME-SH	0.0167556	0.014611	0	0.0148832	0.0365266	0.00582936	组间	151.657	5	30.3314	240.359	1.35176e-11	3.10588
																								Mean	0.963178	1.26723	2.45203	1.3951	4.57227	9.21555	DF-ME	0.0229287	0.101899	0.0148832	0	0.00870869	0.00274647	组内	1.51431	12	0.126192
	mean	1	1.2143	2.5572	1.43029	4.18315	8.58224		mean	0.858106	1.32975	2.64562	1.4061	4.43187	9.14749		mean	1.03143	1.25765	2.15326	1.3489	5.1018	9.91692	SD	0.0923422	0.0583195	0.262492	0.0417985	0.475145	0.669935	DF-SH	0.00502183	0.00671887	0.0365266	0.00870869	0	0.000728873
																															Cornea	0.00207687	0.00225935	0.00582936	0.00274647	0.000728873	0	总计	153.171	17
		OMECs	ME-ME	ME-SH	DF-ME	DF-SH	Cornea			OMECs	ME-ME	ME-SH	DF-ME	DF-SH	Cornea			OMECs	ME-ME	ME-SH	DF-ME	DF-SH	Cornea
	Rat PAX6	30.1314	28.633	26.6432	27.5792	25.2353	24.7202		Rat PAX6	32.0244	30.9446	28.5051	29.2804	27.4855	26.7426		Rat PAX6	32.2845	30.8892	28.8841	29.3799	27.3346	26.8965															One-way ANOVA Pax6
		30.3246	28.6755	26.7234	27.7723	25.1633	24.8933			31.9195	31.2642	28.6782	29.4681	27.3699	26.8755			32.0598	30.7697	28.4948	29.3628	27.5814	26.9691
		30.3469	28.4554	26.6633	27.512	24.9777	25.2023			31.8958	30.8525	28.5574	29.6716	27.6923	26.7309			31.9453	31.0085	28.2538	29.3175	27.6191	26.812															SUMMARY
																																						组	观测数	求和	平均	方差
	Δt	14.5234	14.415	12.9481	13.7891	12.0814	11.2821		Δt	14.7655	14.3506	12.6892	13.8386	12.037	11.2488		Δt	14.883	14.5573	13.4615	13.693	11.4023	11.3268															OMECs	3	3.21195	1.07065	0.00513915
		14.723	14.3666	12.9032	14.014	12.1294	11.5526			14.6332	14.5547	12.9031	14.2535	11.4227	11.2938			14.4026	14.1355	12.8745	14.1063	11.6921	11.5253															ME-ME	3	3.61764	1.20588	0.00343195
		14.7511	14.2102	13.0831	13.9033	11.9085	11.5411			14.3769	14.355	12.8709	14.0823	12.1995	11.1477			14.2637	14.7607	12.4854	14.047	12.0634	11.0927															ME-SH	3	10.3213	3.44044	0.0355852
																																						DF-ME	3	4.87355	1.62452	0.00777983
	ΔΔt	0	-0.108399	-1.57526	-0.734352	-2.44198	-3.2413		ΔΔt	0.24209	-0.172802	-1.83423	-0.684755	-2.48641	-3.2746		ΔΔt	0.359556	0.0339017	-1.0619	-0.830442	-3.12112	-3.19657															DF-SH	3	21.0926	7.03088	0.611011
		0	-0.356473	-1.81985	-0.708997	-2.59367	-3.17044			-0.0898027	-0.168365	-1.81996	-0.46951	-3.30032	-3.42925			-0.320415	-0.587519	-1.84852	-0.616742	-3.0309	-3.19772															Cornea	3	30.4286	10.1429	0.688794
		0	-0.540862	-1.66804	-0.847789	-2.84256	-3.20996			-0.374172	-0.396062	-1.88023	-0.668792	-2.55159	-3.60339			-0.487386	0.00958586	-2.26573	-0.704114	-2.68775	-3.65836
																									OMECs	ME-ME	ME-SH	DF-ME	DF-SH	Cornea	P	OMECs	ME-ME	ME-SH	DF-ME	DF-SH	Cornea
	2-ΔΔt	1	1.07803	2.97988	1.66365	5.43386	9.45645		2-ΔΔt	0.84552	1.12725	3.56582	1.60743	5.6038	9.67729		2-ΔΔt	0.779405	0.976775	2.08768	1.77823	8.70062	9.16776		1	1.27105	3.22938	1.69935	6.21437	9.23765	OMECs	0	0.211148	0.00129403	0.017336	0.00470261	0.00249496	方差分析
		1	1.28029	3.53044	1.63467	6.03632	9.00324			1.06422	1.12378	3.53071	1.38464	9.85134	10.7723			1.24869	1.50266	3.6013	1.53341	8.1732	9.1751		1.06861	1.18898	3.59262	1.52727	7.10598	10.8679	ME-ME	0.211148	0	0.00386187	0.0108021	0.00685207	0.00320714	差异源	SS	df	MS	F	P-value	F crit
		1	1.45484	3.17782	1.79974	7.17293	9.25328			1.2961	1.31591	3.68133	1.58974	5.86281	12.1542			1.4019	0.993378	4.80896	1.62914	6.44306	12.6263		1.14333	1.1576	3.49932	1.64693	7.77229	10.3231	ME-SH	0.00129403	0.00386187	0	0.0072628	0.0106659	0.00304594	组间	207.664	5	41.5327	184.352	6.49658e-11	3.10588
																								Mean	1.07065	1.20588	3.44044	1.62452	7.03088	10.1429	DF-ME	0.017336	0.0108021	0.0072628	0	0.0075609	0.00379472	组内	2.70348	12	0.22529
	mean	1	1.27105	3.22938	1.69935	6.21437	9.23765		mean	1.06861	1.18898	3.59262	1.52727	7.10598	10.8679		mean	1.14333	1.1576	3.49932	1.64693	7.77229	10.3231	SD	0.0716879	0.0585829	0.18864	0.0882034	0.781672	0.829936	DF-SH	0.00470261	0.00685207	0.0106659	0.0075609	0	0.0125844
																															Cornea	0.00249496	0.00320714	0.00304594	0.00379472	0.0125844	0	总计	210.367	17
