# Supplementary material for: Rat limbal niche cells can induce transdifferentiation of oral mucosal epithelial cells into corneal epithelial-like cells in vitro
Source: Stem Cell Res Ther. 2018 Sep 26;9:256. doi: 10.1186/s13287-018-0996-9 (PMC6158850; doi:10.1186/s13287-018-0996-9)
Supplement: Supplementary file 1 — S1. The materials used in cell isolation and culture. S2. The primer sequences used in RT-PCR. S3. The antibodies used in the experiments. S4. PCR of DF-LNC and ME-LNC. S5. Western blot of DF-LNC and ME-LNC. S6. PCR of 3D cocultured OMECs and LNCs. S7. Cell counting of 3D cocultured OMECs and LNCs. S8. PCR of Transwell cultured groups. S9. Western blot of Transwell cultured groups. S10. PCR of 3T3 cells and renewed LNCs cultured in Transwell. S11. Western blot of 3T3 cells and renewed LNCs cultured in Transwell. S12. Cocultured OMECs on APCS. S13. IACUC. (ZIP 6676 kb) [file 13287_2018_996_MOESM1_ESM.zip › S7 Cell counting-3D-coculturing of OMECs and LNCs.xlsx]

## Sheet: Sheet1
						mean				1	2	3	Mean	SD								CK12	P	OMECs	ME-ME	ME-SH	DF-ME	DF-SH	Cornea
CK12 Positive rate	1	OMECs	0	0	0.0109	0.00363333			OMECs	0.00363333	0.0068	0	0.00347778	0.00340267	One-way ANOVA CK12								OMECs	0	0.0407487	0.000993671	0.0132178	0.00275323	0.000774626
		ME-ME	0.1111	0.0792	0.066	0.0854333			ME-ME	0.0854333	0.0414667	0.0828	0.0699	0.0246592									ME-ME	0.0407487	0	8.07146e-05	0.126446	0.000929252	7.67909e-05
		ME-SH	0.4789	0.3846	0.3131	0.3922			ME-SH	0.3922	0.4193	0.3722	0.394567	0.023639	SUMMARY								ME-SH	0.000993671	8.07146e-05	0	0.000106478	0.0133859	0.000386084
		DF-ME	0.1111	0.1356	0.1456	0.130767			DF-ME	0.130767	0.1021	0.0874667	0.106778	0.0220258	组	观测数	求和	平均	方差				DF-ME	0.0132178	0.126446	0.000106478	0	0.00142395	0.000131126
		DF-SH	0.6518	0.6981	0.6032	0.651033			DF-SH	0.651033	0.583033	0.543267	0.592444	0.0544962	OMECs	3	0.0104333	0.00347778	1.15781e-05				DF-SH	0.00275323	0.000929252	0.0133859	0.00142395	0	0.0016341
		Cornea	0.9741	0.9402	0.982	0.965433			Cornea	0.965433	0.888833	0.8855	0.913256	0.045218	ME-ME	3	0.2097	0.0699	0.000608074				Cornea	0.000774626	7.67909e-05	0.000386084	0.000131126	0.0016341	0
															ME-SH	3	1.1837	0.394567	0.000558803
	2	OMECs	0.0204	0	0	0.0068									DF-ME	3	0.320333	0.106778	0.000485134
		ME-ME	0.0787	0.0337	0.012	0.0414667									DF-SH	3	1.77733	0.592444	0.00296984
		ME-SH	0.4815	0.3478	0.4286	0.4193									Cornea	3	2.73977	0.913256	0.00204467
		DF-ME	0.0879	0.0947	0.1237	0.1021
		DF-SH	0.581	0.5408	0.6273	0.583033
		Cornea	0.8666	0.9192	0.8807	0.888833									方差分析
															差异源	SS	df	MS	F	P-value	F crit
	3	OMECs	0	0	0	0									组间	1.90695	5	0.381389	342.663	1.64516e-12	3.10588
		ME-ME	0.0674	0.0225	0.1585	0.0828									组内	0.0133562	12	0.00111302
		ME-SH	0.3854	0.4264	0.3048	0.3722
		DF-ME	0.0645	0.0441	0.1538	0.0874667									总计	1.9203	17
		DF-SH	0.4667	0.6223	0.5408	0.543267
		Cornea	0.899	0.8181	0.9394	0.8855
						mean				1	2	3	Mean	SD								Pax6	P	OMECs	ME-ME	ME-SH	DF-ME	DF-SH	Cornea
Pax6 Positive rate	1	OMECs	0	0.0169	0	0.00563333			OMECs	0.00563333	0.00833333	0.00793333	0.0073	0.00145717	One-way ANOVA Pax6								OMECs	0	0.0303483	0.0200242	0.00881939	0.00342943	0.000659125
		ME-ME	0.0702	0.1346	0.0812	0.0953333			ME-ME	0.0953333	0.156567	0.175267	0.142389	0.0418102									ME-ME	0.0303483	0	0.0366056	0.0144172	0.00131987	2.03566e-05
		ME-SH	0.2817	0.3966	0.3273	0.3352			ME-SH	0.3352	0.249533	0.411133	0.331956	0.0808488	SUMMARY								ME-SH	0.0200242	0.0366056	0	0.530686	0.210826	0.00147597
		DF-ME	0.237288	0.240506	0.241935	0.23991			DF-ME	0.23991	0.317167	0.3252	0.294092	0.0470948	组	观测数	求和	平均	方差				DF-ME	0.00881939	0.0144172	0.530686	0	0.0295234	6.85695e-05
		DF-SH	0.3965	0.4271	0.4515	0.425033			DF-SH	0.425033	0.369633	0.4513	0.415322	0.0416904	OMECs	3	0.0219	0.0073	2.12333e-06				DF-SH	0.00342943	0.00131987	0.210826	0.0295234	0	0.000108652
		Cornea	0.9714	0.9877	0.9634	0.974167			Cornea	0.974167	0.891433	0.929567	0.931722	0.0414088	ME-ME	3	0.427167	0.142389	0.00174809				Cornea	0.000659125	2.03566e-05	0.00147597	6.85695e-05	0.000108652	0
															ME-SH	3	0.995867	0.331956	0.00653653
	2	OMECs	0.025	0	0	0.00833333									DF-ME	3	0.882277	0.294092	0.00221792
		ME-ME	0.12	0.1428	0.2069	0.156567									DF-SH	3	1.24597	0.415322	0.00173809
		ME-SH	0.2075	0.2889	0.2522	0.249533									Cornea	3	2.79517	0.931722	0.00171469
		DF-ME	0.3333	0.2571	0.3611	0.317167
		DF-SH	0.3611	0.3869	0.3609	0.369633
		Cornea	0.8864	0.92	0.8679	0.891433									方差分析
															差异源	SS	df	MS	F	P-value	F crit
	3	OMECs	0	0	0.0238	0.00793333									组间	1.51973	5	0.303947	130.66	4.93238e-10	3.10588
		ME-ME	0.1886	0.1914	0.1458	0.175267									组内	0.0279149	12	0.00232624
		ME-SH	0.4285	0.3333	0.4716	0.411133
		DF-ME	0.2653	0.3019	0.4084	0.3252									总计	1.54765	17
		DF-SH	0.4667	0.4971	0.3901	0.4513
		Cornea	0.9512	0.913	0.9245	0.929567
