# Supplementary material for: Rat limbal niche cells can induce transdifferentiation of oral mucosal epithelial cells into corneal epithelial-like cells in vitro
Source: Stem Cell Res Ther. 2018 Sep 26;9:256. doi: 10.1186/s13287-018-0996-9 (PMC6158850; doi:10.1186/s13287-018-0996-9)
Supplement: Supplementary file 1 — S1. The materials used in cell isolation and culture. S2. The primer sequences used in RT-PCR. S3. The antibodies used in the experiments. S4. PCR of DF-LNC and ME-LNC. S5. Western blot of DF-LNC and ME-LNC. S6. PCR of 3D cocultured OMECs and LNCs. S7. Cell counting of 3D cocultured OMECs and LNCs. S8. PCR of Transwell cultured groups. S9. Western blot of Transwell cultured groups. S10. PCR of 3T3 cells and renewed LNCs cultured in Transwell. S11. Western blot of 3T3 cells and renewed LNCs cultured in Transwell. S12. Cocultured OMECs on APCS. S13. IACUC. (ZIP 6676 kb) [file 13287_2018_996_MOESM1_ESM.zip › S8 PCR-transwell.xlsx]

## Sheet: Sheet1
		OMECs	ME	DF	LEPCs		OMECs	ME	DF	LEPCs		OMECs	ME	DF	LEPCs
	b-actin	16.0864	16.4751	16.9819	16.0094		16.337	16.679	16.9044	16.4223		16.5171	16.8966	17.5181	16.5342
		16.126	16.5458	17.1916	15.6551		16.4542	16.459	16.725	16.0902		16.888	17.1963	17.4196	16.2325
		15.9356	16.3587	17.2185	15.8438		16.1537	16.783	16.8441	16.3398		16.7558	16.8405	17.2299	16.3145
	Rat CK12	26.2753	26.242	26.8126	24.7629		26.6729	26.4404	26.2868	24.9645		26.7872	26.5924	27.0294	25.1758													One-way ANOVA CK12
		26.4747	26.5258	26.858	24.4911		26.3159	26.0181	26.1638	24.9709		26.8462	26.6757	26.9382	24.7944
		26.5225	26.1923	26.7934	24.5705		26.4084	26.3235	26.2954	24.7282		26.6605	26.7319	26.6481	24.8774													SUMMARY
																												组	观测数	求和	平均	方差
	Δt	10.189	9.76684	9.83068	8.75349		10.3358	9.7614	9.38235	8.54225		10.2701	9.6957	9.51135	8.64158													OMECs	3	3.47483	1.15828	0.0212409
		10.3487	9.97998	9.66633	8.83595		9.86169	9.55904	9.43879	8.8807		9.95811	9.47945	9.51856	8.56195													ME	3	4.76981	1.58994	0.0193683
		10.5869	9.83362	9.57488	8.72669		10.2547	9.54051	9.45128	8.38839		9.90471	9.89137	9.4182	8.56289													DF	3	5.4513	1.8171	0.0261263
																												LEPCs	3	10.0389	3.3463	0.060282
	ΔΔt	0	-0.422123	-0.358285	-1.43548		0.146844	-0.427566	-0.806617	-1.64672		0.0811078	-0.493266	-0.677617	-1.54739
		0	-0.368706	-0.682353	-1.51274		-0.486998	-0.78965	-0.909895	-1.46799		-0.39058	-0.869242	-0.830127	-1.78674
		0	-0.753268	-1.01201	-1.8602		-0.332206	-1.04638	-1.1356	-2.1985		-0.682172	-0.695513	-1.16868	-2.02399													方差分析
																	OMECs	ME	DF	LEPCs		P	OMECs	ME	DF	LEPCs		差异源	SS	df	MS	F	P-value	F crit
	2-ΔΔt	1	1.3399	1.2819	2.70472		0.903224	1.34496	1.74911	3.1312		0.945331	1.40763	1.5995	2.92288	Rat CK12	1	1.4389	1.63446	3.06294		OMECs	0	0.016501	0.00556094	0.00104476		组间	8.16201	3	2.72067	85.6785	2.01806e-06	4.06618
		1	1.29119	1.60476	2.85352		1.40153	1.72866	1.87891	2.76636		1.31092	1.8267	1.77784	3.45035		1.1879	1.71298	1.94171	3.49586		ME	0.016501	0	0.00609265	0.00158509		组内	0.254035	8	0.0317544
		1	1.68561	2.01672	3.63057		1.25894	2.06534	2.1971	4.59001		1.60455	1.61946	2.24806	4.06708		1.28694	1.61793	1.87513	3.4801		DF	0.00556094	0.00609265	0	0.00117448
																mean	1.15828	1.58994	1.8171	3.3463		LEPCs	0.00104476	0.00158509	0.00117448	0		总计	8.41604	11
	mean	1	1.4389	1.63446	3.06294		1.1879	1.71298	1.94171	3.49586		1.28694	1.61793	1.87513	3.4801	SD	0.145743	0.13917	0.161636	0.245524
		OMECs	ME	DF	LEPCs		OMECs	ME	DF	LEPCs		OMECs	ME	DF	LEPCs
	Rat Pax6	30.5731	30.6584	30.9236	28.3757		30.5244	30.125	29.8521	28.1759		30.8582	30.4256	30.5519	28.462													One-way ANOVA Pax6
		30.8594	30.3749	30.8149	28.2548		30.2107	30.1465	29.9337	28.2591		30.9201	30.2528	30.4606	28.1367
		30.7245	30.4729	30.9152	28.4942		30.4197	30.2389	30.1218	28.4233		30.8175	30.516	30.6816	28.4184													SUMMARY
																												组	观测数	求和	平均	方差
	Δt	14.4868	14.1833	13.9417	12.3663		14.1874	13.4459	12.9476	11.7536		14.3411	13.5289	13.0338	11.9278													OMECs	3	4.00779	1.33593	0.086345
		14.7334	13.8291	13.6232	12.5997		13.7565	13.6874	13.2087	12.169		14.0321	13.0565	13.041	11.9042													ME	3	6.21553	2.07184	0.203083
		14.7889	14.1142	13.6967	12.6504		14.266	13.4559	13.2777	12.0836		14.0617	13.6755	13.4517	12.1039													DF	3	7.62661	2.5422	0.294075
																												LEPCs	3	17.2188	5.73961	1.38974
	ΔΔt	0	-0.303439	-0.54502	-2.12047		-0.299398	-1.04082	-1.53913	-2.73315		-0.145681	-0.95783	-1.45295	-2.55895
		0	-0.904245	-1.11015	-2.1337		-0.976876	-1.04594	-1.52463	-2.56442		-0.701292	-1.67685	-1.69234	-2.82913
		0	-0.674723	-1.09223	-2.13853		-0.522902	-1.33301	-1.51126	-2.70536		-0.727257	-1.11342	-1.33724	-2.68501													方差分析
																	OMECs	ME	DF	LEPCs		P	OMECs	ME	DF	LEPCs		差异源	SS	df	MS	F	P-value	F crit
	2-ΔΔt	1	1.23408	1.45904	4.34836		1.23063	2.0574	2.90618	6.64906		1.10625	1.94239	2.73768	5.8928	Rat Pax6	1	1.56731	1.91658	4.37997		OMECs	0	0.0262075	0.0141877	0.013403		组间	33.9646	3	11.3215	22.9501	0.000276682	4.06618
		1	1.87157	2.15867	4.38842		1.9682	2.06472	2.87714	5.91519		1.62596	3.1973	3.2318	7.10647		1.54522	2.2138	2.87797	6.36215		ME	0.0262075	0	0.0407005	0.0133848		组内	3.94649	8	0.493312
		1	1.59629	2.13204	4.40313		1.43684	2.51928	2.85059	6.52221		1.65549	2.16358	2.52668	6.43084		1.46257	2.43442	2.83205	6.4767		DF	0.0141877	0.0407005	0	0.0131223
																mean	1.33593	2.07184	2.5422	5.73961		LEPCs	0.013403	0.0133848	0.0131223	0		总计	37.9111	11
	mean	1	1.56731	1.91658	4.37997		1.54522	2.2138	2.87797	6.36215		1.46257	2.43442	2.83205	6.4767	SD	0.293845	0.450647	0.542287	1.17887
