# Supplementary material for: Rat limbal niche cells can induce transdifferentiation of oral mucosal epithelial cells into corneal epithelial-like cells in vitro
Source: Stem Cell Res Ther. 2018 Sep 26;9:256. doi: 10.1186/s13287-018-0996-9 (PMC6158850; doi:10.1186/s13287-018-0996-9)
Supplement: Supplementary file 1 — S1. The materials used in cell isolation and culture. S2. The primer sequences used in RT-PCR. S3. The antibodies used in the experiments. S4. PCR of DF-LNC and ME-LNC. S5. Western blot of DF-LNC and ME-LNC. S6. PCR of 3D cocultured OMECs and LNCs. S7. Cell counting of 3D cocultured OMECs and LNCs. S8. PCR of Transwell cultured groups. S9. Western blot of Transwell cultured groups. S10. PCR of 3T3 cells and renewed LNCs cultured in Transwell. S11. Western blot of 3T3 cells and renewed LNCs cultured in Transwell. S12. Cocultured OMECs on APCS. S13. IACUC. (ZIP 6676 kb) [file 13287_2018_996_MOESM1_ESM.zip › S9 Western-transwell .xlsx]

## Sheet: Sheet1
		OMECs	ME	DF	LEPCs											OMECs	ME	DF	LEPCs							one-way anova CK12
	CK12	11093151	45546984	60765553	124818564										CK12	0.0486973	0.197421	0.269028	0.544045		P	OMECs	ME	DF	LEPCs
	PAX6	15738839	37857610	58901497	112239816											0.0414643	0.22552	0.282309	0.48894		OMECs	0	0.0274777	0.0193403	0.00139605	SUMMARY
	β-actin	227798166	230710289	225870651	229426806											0.06227	0.162125	0.208936	0.502729		ME	0.0274777	0	0.0148741	0.00707051	组	观测数	求和	平均	方差
	CK12/β-actin	0.0486973	0.197421	0.269028	0.544045										mean	0.0508105	0.195022	0.253425	0.511905		DF	0.0193403	0.0148741	0	0.0103367	OMECs	3	0.152432	0.0508105	0.000111568
	PAX6/β-actin	0.0690912	0.164092	0.260775	0.489218										SD	0.0105626	0.0317653	0.0390961	0.0286757		LEPCs	0.00139605	0.00707051	0.0103367	0	ME	3	0.585066	0.195022	0.00100904
																										DF	3	0.760274	0.253425	0.00152851
																										LEPCs	3	1.53571	0.511905	0.000822295
		OMECs	ME	DF	LEPCs											OMECs	ME	DF	LEPCs
	CK12	9231024	50828053	64212810	107677555										PAX6	0.0690912	0.164092	0.260775	0.489218		P	OMECs	ME	DF	LEPCs
	PAX6	8496347	43996194	60323961	113713516											0.0381643	0.195207	0.265212	0.516348		OMECs	0	0.0480934	0.0333291	0.00141901	方差分析
	β-actin	222625693	225381797	227455408	220226546											0.0994822	0.174114	0.213829	0.558159		ME	0.0480934	0	0.0527284	0.00348797	差异源	SS	df	MS	F	P-value	F crit
	CK12/β-actin	0.0414643	0.22552	0.282309	0.48894										mean	0.0689125	0.177804	0.246605	0.521242		DF	0.0333291	0.0527284	0	0.016263	组间	0.333821	3	0.111274	128.217	4.2059e-07	4.06618
	PAX6/β-actin	0.0381643	0.195207	0.265212	0.516348										SD	0.0306594	0.0158828	0.028472	0.0347299		LEPCs	0.00141901	0.00348797	0.016263	0	组内	0.00694281	8	0.000867851
																										总计	0.340764	11
																										one-way anova pax6
		OMECs	ME	DF	LEPCs
	CK12	14444288	37140459	47642940	114745101																					SUMMARY
	PAX6	23076116	39886972	48758535	127396738																					组	观测数	求和	平均	方差
	β-actin	231962264	229085123	228026157	228244493																					OMECs	3	0.206738	0.0689125	0.000939996
	CK12/β-actin	0.06227	0.162125	0.208936	0.502729																					ME	3	0.533413	0.177804	0.000252262
	PAX6/β-actin	0.0994822	0.174114	0.213829	0.558159																					DF	3	0.739816	0.246605	0.000810657
																										LEPCs	3	1.56373	0.521242	0.00120617
																										方差分析
																										差异源	SS	df	MS	F	P-value	F crit
																										组间	0.334606	3	0.111535	139.025	3.06412e-07	4.06618
																										组内	0.00641817	8	0.000802271
																										总计	0.341025	11
